# Supplementary material for: Termination sequence between an inducible promoter and ubiquitous chromatin opening element (UCOE) reduces gene expression leakage and silencing
Source: J Biol Eng. 2025 Apr 9;19:29. doi: 10.1186/s13036-025-00499-8 (PMC11983960; doi:10.1186/s13036-025-00499-8)
Supplement: Supplementary file 1 — Supplementary Material 1 [file 13036_2025_499_MOESM1_ESM.xlsx]

## Sheet: Figure 2E
Figure 2E
Flow cytometry in the 0.9 UCOE and w/o UCOE bulk cell populations over time.
	%RFP+ cells
	0.9 UCOE_d0	w/o UCOE_d0	0.9 UCOE_d7	w/o UCOE_d7	0.9 UCOE_d15	w/o UCOE_d15	0.9 UCOE_d21	w/o UCOE_d21	0.9 UCOE_d30	w/o UCOE_d30
	44.92	43.83	43.75	38.47	33.72	17.19	25.73	14.23	28.94	13.22
	55.74	37.86	42.82	38.12	47.73	34.66	24.48	13.65	24.58	13.21
	38.67	42.87	55.81	38	46.99	30.92	47.57	26.57	42.46	15.51
	Average											Standard Deviation											S.E.M
	0.9 UCOE_d0	w/o UCOE_d0	0.9 UCOE_d7	w/o UCOE_d7	0.9 UCOE_d15	w/o UCOE_d15	0.9 UCOE_d21	w/o UCOE_d21	0.9 UCOE_d30	w/o UCOE_d30		0.9 UCOE_d0	w/o UCOE_d0	0.9 UCOE_d7	w/o UCOE_d7	0.9 UCOE_d15	w/o UCOE_d15	0.9 UCOE_d21	w/o UCOE_d21	0.9 UCOE_d30	w/o UCOE_d30		0.9 UCOE_d0	w/o UCOE_d0	0.9 UCOE_d7	w/o UCOE_d7	0.9 UCOE_d15	w/o UCOE_d15	0.9 UCOE_d21	w/o UCOE_d21	0.9 UCOE_d30	w/o UCOE_d30
	46.4433	41.52	47.46	38.1967	42.8133	27.59	32.5933	18.15	31.9933	13.98		8.636	3.206	7.246	0.2442	7.884	9.199	12.99	7.298	9.323	1.325		4.986	1.851	4.184	0.141	4.552	5.311	7.497	4.213	5.383	0.765
	Statistical analysis using unpaired t-test
	0.9 UCOE vs w/o UCOE	P value	Significance
	day 0	0.407	ns
	day 7	0.0913	ns
	day 15	0.0951	ns
	day 21	0.1684	ns
	day 30	0.0296	*

## Sheet: Figure 2F
Figure 2F
Transcriptional level of rtTA and mScarlet on Day 0
Relative mRNA level of rtTA
	Relative mRNA level												Statistical analysis using one-way ANOVA
	PGP1	0.9 UCOE	w/o UCOE											P value	Significance
	1.74734	724.362	915.022										PGP1 vs. 0.9 UCOE	<0.0001	****
	0.356982	837.553	641.106										PGP1 vs. w/o UCOE	<0.0001	****
	0.895681	845.669	806.84										0.9 UCOE vs. w/o UCOE	0.9771	ns
	Average				Standard Deviation				S.E.M
	PGP1	0.9 UCOE	w/o UCOE		PGP1	0.9 UCOE	w/o UCOE		PGP1	0.9 UCOE	w/o UCOE
	1	802.528	787.656		0.701	67.82	138		0.4047	39.15	79.65
Relative mRNA level of mScarlet
	Relative mRNA level												Statistical analysis using one-way ANOVA
	PGP1	0.9 UCOE	w/o UCOE											P value	Significance
	2.28041	1958.87	2576.58										PGP1 vs. 0.9 UCOE	0.0115	*
	0.177923	1075.47	1404.57										PGP1 vs. w/o UCOE	0.003	**
	0.541672	1812.59	2395.78										0.9 UCOE vs. w/o UCOE	0.4116	ns
	Average				Standard Deviation				S.E.M
	PGP1	0.9 UCOE	w/o UCOE		PGP1	0.9 UCOE	w/o UCOE		PGP1	0.9 UCOE	w/o UCOE
	1	1615.64	2125.64		1.124	473.5	631		0.6488	273.4	364.3

## Sheet: Figure 2G
Figure 2G
Transcriptional level of rtTA and mScarlet on Day 30
Relative mRNA level of rtTA
	Relative mRNA level												Statistical analysis using one-way ANOVA
	PGP1	0.9 UCOE	w/o UCOE											P value	Significance
	0.668411	610.556	92.9823										PGP1 vs. 0.9 UCOE	0.0003	***
	0.816265	369.512	36.2119										PGP1 vs. w/o UCOE	0.4205	ns
	2.05484	450.798	83.9699										0.9 UCOE vs. w/o UCOE	0.0013	**
	0.460484	250.03	126.416
	Average				Standard Deviation				S.E.M
	PGP1	0.9 UCOE	w/o UCOE		PGP1	0.9 UCOE	w/o UCOE		PGP1	0.9 UCOE	w/o UCOE
	1	420.224	84.895		0.7182	151.3	37.24		0.3591	75.66	18.62
Relative mRNA level of mScarlet
	Relative mRNA level												Statistical analysis using one-way ANOVA
	PGP1	0.9 UCOE	w/o UCOE											P value	Significance
	1.1853	1495.32	153.229										PGP1 vs. 0.9 UCOE	0.0014	**
	1.29157	1940.99	58.3689										PGP1 vs. w/o UCOE	0.8332	ns
	1.24224	2030.85	131.582										0.9 UCOE vs. w/o UCOE	0.003	**
	0.280897	526.266	323.697
	Average				Standard Deviation				S.E.M
	PGP1	0.9 UCOE	w/o UCOE		PGP1	0.9 UCOE	w/o UCOE		PGP1	0.9 UCOE	w/o UCOE
	1	1498.36	166.719		0.4814	689.1	112.2		0.2407	344.5	56.12

## Sheet: Figure 2H
Figure 2H
Induction of FOXN1 in response to doxycycline on Day 30
Relative mRNA level of FOXN1
	Relative mRNA level
	0.9 UCOE bulk	0.9 UCOE bulk+Dox	w/o UCOE bulk	w/o UCOE bulk+Dox	PGP1
	1.3811	4.34005	0.781544	0.979742	0.575394
	1.12672	6.6787	0.93984	1.11245	0.506614
	0.934923	2.48769	0.601961	1.04916	0.712235
	0.68736	4.45982	0.479627	0.746786	0.650979
	Average						Standard Deviation						S.E.M
	0.9 UCOE bulk	0.9 UCOE bulk+Dox	w/o UCOE bulk	w/o UCOE bulk+Dox	PGP1		0.9 UCOE bulk	0.9 UCOE bulk+Dox	w/o UCOE bulk	w/o UCOE bulk+Dox	PGP1		0.9 UCOE bulk	0.9 UCOE bulk+Dox	w/o UCOE bulk	w/o UCOE bulk+Dox	PGP1
	1.03253	4.49156	0.700743	0.972036	0.611306		0.2938	1.715	0.2019	0.1596	0.08946		0.1469	0.8575	0.101	0.07982	0.04473
	Statistical analysis using one-way ANOVA
		P value	Significance
	0.9 UCOE bulk vs. 0.9 UCOE bulk+Dox	0.0001	***
	0.9 UCOE bulk vs. w/o UCOE bulk	0.9736	ns
	0.9 UCOE bulk vs. w/o UCOE bulk+Dox	>0.9999	ns
	0.9 UCOE bulk vs. PGP1	0.9392	ns
	0.9 UCOE bulk+Dox vs. w/o UCOE bulk	<0.0001	****
	0.9 UCOE bulk+Dox vs. w/o UCOE bulk+Dox	0.0001	***
	0.9 UCOE bulk+Dox vs. PGP1	<0.0001	****
	w/o UCOE bulk vs. w/o UCOE bulk+Dox	0.9874	ns
	w/o UCOE bulk vs. PGP1	0.9998	ns
	w/o UCOE bulk+Dox vs. PGP1	0.9644	ns

## Sheet: Figure 3C
Figure 3C
Transcription level of rtTA, BSR and mScarlet
Relative mRNA level of rtTA
	Relative mRNA level									Statistical analysis using an unpaired two-tailed t test
	PGP1	pre-iTEC1									P value	Significance
	1.74734	724.362								PGP1 vs. pre-iTEC1	<0.0001	****
	0.356982	837.553
	0.895681	845.669
	Average			Standard Deviation			S.E.M
	PGP1	pre-iTEC1		PGP1	pre-iTEC1		PGP1	pre-iTEC1
	1	802.528		0.701	67.82		0.4047	39.15
Relative mRNA level of BSR
	Relative mRNA level									Statistical analysis using an unpaired two-tailed t test
	PGP1	pre-iTEC1									P value	Significance
	1.94137	2195.16								PGP1 vs. pre-iTEC1	0.0025	**
	0.529884	1366.32
	0.528749	2255.03
	Average			Standard Deviation			S.E.M
	PGP1	pre-iTEC1		PGP1	pre-iTEC1		PGP1	pre-iTEC1
	1	1938.84		0.8152	496.7		0.4707	286.8
Relative mRNA level of mScarlet
	Relative mRNA level									Statistical analysis using an unpaired two-tailed t test
	PGP1	pre-iTEC1									P value	Significance
	2.28041	1958.87								PGP1 vs. pre-iTEC1	0.0041	**
	0.177923	1075.47
	0.541672	1812.59
	Average			Standard Deviation			S.E.M
	PGP1	pre-iTEC1		PGP1	pre-iTEC1		PGP1	pre-iTEC1
	1	1615.64		1.124	473.5		0.6488	273.4

## Sheet: Figure 3D
Figure 3D
Transcription level of OCT4, NANOG and DNMT3B
Relative mRNA level of OCT4
	Relative mRNA level									Statistical analysis using an unpaired two-tailed t test
	PGP1	pre-iTEC1									P value	Significance
	1.05638	0.961521								PGP1 vs. pre-iTEC1	0.4054	ns
	1.04907	1.04485
	0.894545	0.490999
	Average			Standard Deviation			S.E.M
	PGP1	pre-iTEC1		PGP1	pre-iTEC1		PGP1	pre-iTEC1
	1	0.832458		0.0914	0.2986		0.05277	0.1724
Relative mRNA level of NANOG
	Relative mRNA level									Statistical analysis using an unpaired two-tailed t test
	PGP1	pre-iTEC1									P value	Significance
	0.443493	0.558212								PGP1 vs. pre-iTEC1	0.3935	ns
	1.70394	0.599451
	0.852569	0.763239
	Average			Standard Deviation			S.E.M
	PGP1	pre-iTEC1		PGP1	pre-iTEC1		PGP1	pre-iTEC1
	1	0.640301		0.643	0.1084		0.3713	0.06261
Relative mRNA level of DNMT3B
	Relative mRNA level									Statistical analysis using an unpaired two-tailed t test
	PGP1	pre-iTEC1									P value	Significance
	0.937933	0.718802								PGP1 vs. pre-iTEC1	0.0275	*
	1.01707	0.880135
	1.04499	0.821149
	Average			Standard Deviation			S.E.M
	PGP1	pre-iTEC1		PGP1	pre-iTEC1		PGP1	pre-iTEC1
	1	0.806696		0.05553	0.08163		0.03206	0.04713

## Sheet: Figure 3E
Figure 3E
Transcription level of induced FOXN1 after doxycycline treatment
Relative mRNA level of FOXN1
	Relative mRNA level									Statistical analysis using an unpaired two-tailed t test
	pre-iTEC1	pre-iTEC1+Dox									P value	Significance
	1.12085	20.4342								pre-iTEC1 vs. pre-iTEC1+Dox	0.0485	*
	1.46414	5.48915
	0.415004	22.854
	Average			Standard Deviation			S.E.M
	pre-iTEC1	pre-iTEC1+Dox		pre-iTEC1	pre-iTEC1+Dox		pre-iTEC1	pre-iTEC1+Dox
	1	16.2591		0.5349	9.405		0.3088	5.43

## Sheet: Figure 3G
Figure 3G
Transcription level of OCT4, NANOG and DNMT3B after doxycycline treatment
Relative mRNA level of OCT4
	Relative mRNA level									Statistical analysis using an unpaired two-tailed t test
	pre-iTEC1	pre-iTEC1+Dox									P value	Significance
	0.826129	0.0592603								pre-iTEC1 vs. pre-iTEC1+Dox	0.0012	**
	1.21448	0.0548339
	0.959387	0.0549515
	Average			Standard Deviation			S.E.M
	pre-iTEC1	pre-iTEC1+Dox		pre-iTEC1	pre-iTEC1+Dox		pre-iTEC1	pre-iTEC1+Dox
	1	0.0563486		0.1973	0.002522		0.1139	0.001456
Relative mRNA level of NANOG
	Relative mRNA level									Statistical analysis using an unpaired two-tailed t test
	pre-iTEC1	pre-iTEC1+Dox									P value	Significance
	0.758002	0.0547706								pre-iTEC1 vs. pre-iTEC1+Dox	0.0159	*
	0.776173	0.077804
	1.46583	0.0587372
	Average			Standard Deviation			S.E.M
	pre-iTEC1	pre-iTEC1+Dox		pre-iTEC1	pre-iTEC1+Dox		pre-iTEC1	pre-iTEC1+Dox
	1	0.0637706		0.4035	0.01231		0.233	0.00711
Relative mRNA level of DNMT3B
	Relative mRNA level									Statistical analysis using an unpaired two-tailed t test
	pre-iTEC1	pre-iTEC1+Dox									P value	Significance
	1.22615	0.26857								pre-iTEC1 vs. pre-iTEC1+Dox	0.0066	**
	1.01994	0.211168
	0.753905	0.32965
	Average			Standard Deviation			S.E.M
	pre-iTEC1	pre-iTEC1+Dox		pre-iTEC1	pre-iTEC1+Dox		pre-iTEC1	pre-iTEC1+Dox
	1	0.269796		0.2368	0.05925		0.1367	0.03421

## Sheet: Figure 3H
Figure 3H
Transcription level of DLL4 and Ly51 after doxycycline treatment
Relative mRNA level of DLL4
	Relative mRNA level									Statistical analysis using an unpaired two-tailed t test
	pre-iTEC1	pre-iTEC1+Dox									P value	Significance
	1.39535	5.79155								pre-iTEC1 vs. pre-iTEC1+Dox	0.0001	***
	0.599775	5.13123
	1.00488	5.32459
	Average			Standard Deviation			S.E.M
	pre-iTEC1	pre-iTEC1+Dox		pre-iTEC1	pre-iTEC1+Dox		pre-iTEC1	pre-iTEC1+Dox
	1	5.41579		0.3978	0.3395		0.2297	0.196
Relative mRNA level of ENPEP
	Relative mRNA level									Statistical analysis using an unpaired two-tailed t test
	pre-iTEC1	pre-iTEC1+Dox									P value	Significance
	1.46078	27.024								pre-iTEC1 vs. pre-iTEC1+Dox	0.0004	***
	0.756809	24.4377
	0.782416	32.8974
	Average			Standard Deviation			S.E.M
	pre-iTEC1	pre-iTEC1+Dox		pre-iTEC1	pre-iTEC1+Dox		pre-iTEC1	pre-iTEC1+Dox
	1	28.1197		0.3992	4.335		0.2305	2.503

## Sheet: Figure 4A
Figure 4A
Transcription level of FOXN1 leakage
Relative mRNA level of FOXN1
	Relative mRNA level									Statistical analysis using an unpaired two-tailed t test
	PGP1	pre-iTEC1									P value	Significance
	1.10372	18.7596								PGP1 vs. pre-iTEC1	0.0039	**
	1.04587	12.4847
	0.850419	11.7386
	Average			Standard Deviation			S.E.M
	PGP1	pre-iTEC1		PGP1	pre-iTEC1		PGP1	pre-iTEC1
	1	14.3276		0.1327	3.856		0.07663	2.226

[truncated: 12 more sheets: Figure 4B, Figure 4C, Figure 4D, Figure 4E, Figure 5B, Figure 5C, Figure 5D, Figure 5E, Figure 6B, Figure 6C, Figure 6D, Supplemental Figure 10]
