# Supplementary material for: Termination sequence between an inducible promoter and ubiquitous chromatin opening element (UCOE) reduces gene expression leakage and silencing
Source: J Biol Eng. 2025 Apr 9;19:29. doi: 10.1186/s13036-025-00499-8 (PMC11983960; doi:10.1186/s13036-025-00499-8)
Supplement: Supplementary file 2 — Supplementary Material 2 [file 13036_2025_499_MOESM2_ESM.xlsx]

## Sheet: Sheet1
Supplemental Table 6
Previous studies evaluating A2UCOE and stable gene expression
Study	Reference numbers in the manuscript	Type of A2UCOE	Type of promoter (Downstream of UCOE)	Reporter gene(Downstream of promoter)	Cell type	Integration method
Trish Benton, et al.	[55]	8kb UCOE	CMV	GFP	CHO-K1	Transfection
Steven Williams, et al.	[56]	8kb UCOE, 4kb UCOE, 1.5 UCOE	CMV	GFP	CHO-K1	Transfection
Fay Saunders, et al.	[28]	1.2 UCOE	CMV	Other (Light chain, Heavy chain)	CHO-K1	Transfection Lipofectamine 2000
Fang Zhang, et al.	[21]	1.2 UCOE	SFFV	GFP	P19	Transduction Lentivirus
Nils Pfaff, et al.	[16]	1.5 UCOE	EF1a, SFFV	Other (CDD)	murine iPSC, ESC	Transduction Lentivirus
C Brendel, et al.	[24]	1.5 UCOE	MRP8	GFP	P19	Transduction Lentivirus
Reyhaneh Hoseinpoor, et al.	[27]	1.5 UCOE	CMV	GFP	CHO-K1	Transfection lipofectamine LTX
Chitra Gopinath, et al.	[23]	655bp UCOE, 723bp UCOE, 1296bp UCOE, 631bp UCOE, 652bp UCOE, 1262bp UCOE, 2.6kb UCOE and 2.2kb UCOE	No promoters (Only using promoters of CBX3 and/or HNRNAPA2B1)	Other (CD18)	Hematopoietic stem cells (HSCs)	Transduction Lentivirus
Katharina Cullmann, et al.	[26]	630bp UCOE, 650bp UCOE, 1kb UCOE and 1.5kb UCOE	PGK	Other (rtTA-M2)	SC1 fibroblast, P19, murine iPSC	Transduction Lentivirus
Fang Zhang, et al.	[22]	350bp UCOE, 455bp UCOE, 527bp UCOE, 1.2 UCOE, 2.2 UCOE	SFFV	GFP	P19	Transduction Lentivirus
D Hoffmann, et al.	[17]	2.2 UCOE, 1.5 UCOE, 0.7 UCOE	EF1α, SFFV, PGK	GFP	human iPSC	Transduction Lentivirus
Uta Muller-Kuller, et al.	[29]	1.5 UCOE, 0.7 UCOE (only CBX3)	SFFV, MRP8	GFP	P19, murine ESC	Transduction Lentivirus
Mania Ackermann, et al.	[25]	1.5 UCOE	EF1a, SFFV	Other (CDD)	murine iPSC	Transduction Lentivirus
Kristian Alsbjerg Skipper, et al	[30]	863bp UCOE, 1.5 UCOE	CMV	GFP	CHO-K1	Transfection
Tomoki Yanagi, et al. (This study)		1.3 UCOE, 0.9 UCOE (863 bp UCOE), 0.7 UCOE, CBX UCOE	EF1α	mScarlet	human iPSC	Gene editting with CRISPR/Cas9
